# Supplementary material for: Similarity measures and attribute selection for case-based reasoning in transcatheter aortic valve implantation
Source: PLoS One. 2020 Sep 3;15(9):e0238463. doi: 10.1371/journal.pone.0238463 (PMC7470320; doi:10.1371/journal.pone.0238463)
Supplement: S1 File — (CSV) [file pone.0238463.s003.csv]

Id	isRealCase	Age	Gender	Weight	Height	BMI	BSA	LVEF	Aortic valve regurgitation	Aortic valve dPmean	Aortic valve dPmax	Aortic Valve Area	Aortic Annulus Diameter	IVST	Calcification Ascending Aorta	Calcification Aortic Valve	Minimal Diameter Aortic Annulus	Maximal Diameter Aortic Annulus	Valsalva Sinuses Diameter	Sinotubular Junction Diameter	Diameter Ascending Aorta	Extension Calcification LVOT	Minimal Diameter Right Iliac Artery	Minimal Diameter Left Iliac Artery	Calcification of the femoral arteries	Tortuosity of the femoral arteries	Minimal Diameter Subclavien Artery	Calcification Subclavien Artery	Tortuosity Subclavien Artery	Surgery	Aortic Valve Size	Aortic Valve Model	Access	Procedural Success	Procedural Death	Cause of Failure	Prolonged Ventilation	Prolonged Delirium	Post Procedural Bleeding	Revision Surgery	TAVI Coronary Occlusion	TAVI Annulus Rupture	Stroke Within 30days	Post Procedural Aortic Valve Area	Post Procedural Dp Min	Post Procedural Dp Max	Post Procedural Aortic Regurgitation	CBR Status	Type Decision CBR
M_1	Yes	79	Female	76	155	31.63	1.81	60	0	41	67	0.65	19	14	Mild	Heavy	19.6	24.7	32.8	27.3	27.2	No	6.8	6.5	Moderate	Severe	6.4	No	Severe	TAVI	23	Edwards Sapien XT	Right Transfemoral	Yes	No				Yes			No		1	13	22	1	inCBR	TAVI
M_2	Yes	80	Male	60	164	22.3	1.65	51	0	40	65	0.8	24	19	Heavy	Heavy	22.6	31.4	35.6	26.2	29.5	No	2.6	2.9	Heavy	Mild	3	Moderate	Moderate	TAVI	26	Edwards Sapien XT	Transapical	Yes	No				Yes			No		2	4	8	2	inCBR	TAVI
M_3	Yes	87	Female	51	152	22.1	1.47	50	0	88	148	0.36	21	15	Mild	Moderate	21.8	28.7	27.9	24.6	34.4	No	3.3	2.8	Mild	Mild	4	No	Moderate	TAVI	23	Edwards Sapien XT	Transaortic	Yes	No				Yes			No		1	14	24	0	inCBR	TAVI
M_4	Yes	83	Male	50	166	18.1	1.52	60	0	56	82	0.7	25	15	Moderate	Massive	18.3	26.3	35.8	27.3	31.5	Yes	6.1	6.2	Mild	Moderate	4.4	No	Severe	TAVI	26	Edwards Sapien XT	Left Transfemoral	Yes	No				No			No			8	16	0	inCBR	TAVI
M_5	Yes	70	Female	81	150	36	1.84	69	0	71	114	0.9	24	22	Mild	Moderate	17.3	25.3	33.4	25.9	25.4	No	5.9	6	Moderate	Severe	5.8	Mild	Mild	TAVI	26	Medtronic CoreValve	Left Subclavian	Yes	No				No			No		2	16	35	1	inCBR	TAVI
M_6	Yes	88	Male	99	169	34.66	2.16	45	0	49	82	0.77	23	13	Heavy	Heavy	21.7	32.9	32.7	23.2	25.2	Yes	5.3	4.7	Moderate	Mild	7.7	No	Mild	TAVI	29	Medtronic CoreValve	Left Subclavian	Yes	No				No			No		2	3	6	1	inCBR	TAVI
M_7	Yes	76	Female	100	157	40.57	2.1	35	2	65	105	0.45	25	15	Heavy	Massive	22.5	31.9	35.7	24.1	28.5	Yes	7.1	7.4	Moderate	Moderate	5.3	Moderate	Severe	TAVI	29	Medtronic CoreValve	Left Transfemoral	Yes	No				No			No		2	10	22	1	inCBR	TAVI
M_8	Yes	78	Male	72	177	22.98	1.88	60	2	40	65	0.71	22	10	Mild	Heavy	20.6	26.5	35	30	29	No	5.5	6	Heavy	Severe	7	No	Mild	TAVI	26	Medtronic CoreValve	Left Subclavian	Yes	No				Yes			No		2	7	13	1	inCBR	TAVI
M_9	Yes	77	Male	75	165	27.55	1.85	30	1	53	87	0.7	23	6	Moderate	Moderate	22.2	30.6	35.6	25.4	30	No	7	5.7	Mild	Mild	7.7	No	Moderate	TAVI	29	Medtronic CoreValve	Right Transfemoral	Yes	No				No			No		1	12	22	1	inCBR	TAVI
M_10	Yes	69	Male	54	155	22.48	1.52	60	1	48	78	0.65	24	16	No	Heavy	25.5	28.3	30.9	28.1	28.8	Yes	6.6	7.1	Mild	Severe	4.6	No	Severe	TAVI	29	Medtronic CoreValve	Left Transfemoral	Yes	No				No			No		1	22	39	1	inCBR	TAVI
M_11	Yes	75	Male	67	160	26.17	1.73	67	1	61	104	0.8	23	17	Mild	Moderate	24.6	28.2	39.5	26.7	40.9	No	7	8.5	Mild	Mild	5.2	Mild	Severe	TAVI	29	Medtronic CoreValve	Left Transfemoral	Yes	No				Yes			No		2	10	19	2	inCBR	TAVI
M_12	Yes	90	Male	64	176	20.7	1.77	60	0	40	74	0.8	24	17	Mild	Heavy	24.8	27.7	32.4	27	28.7	No	7	7.5	Mild	Moderate	3.4	Mild	Moderate	TAVI	29	Medtronic CoreValve	Left Transfemoral	Yes	No				No			No		2	6	14	1	inCBR	TAVI
M_13	Yes	84	Male	61	165	22.4	1.67	30	1	55	76	0.81	27	12	Moderate	Heavy	24	29.5	35	29.9	32.8	No	8	7.2	Mild	Severe	5.9	Mild	Severe	TAVI	29	Medtronic CoreValve	Right Transfemoral	Yes	No				Yes			No		1	8	18	1	inCBR	TAVI
M_14	Yes	79	Male	69	165	25.34	1.78	35	2	39	63	0.65	23	12	Heavy	Heavy	28.2	30.9	39	28	34	No	5.1	6.1	Moderate	Moderate	6.1	Mild	Moderate	TAVI	26	Edwards Sapien XT	Left Transfemoral	Yes	No				No			No		1	14	25	0	inCBR	TAVI
M_15	Yes	88	Male	59	171	20.2	1.67	64	1	80	132	0.6	22	15	Moderate	Heavy	20.4	24.6	33	26.2	30.3	No	6.6	6.1	Mild	Moderate	5.5	Mild	Mild	TAVI	26	Edwards Sapien XT	Right Transfemoral	Yes	No				No			No		1	9	18	1	inCBR	TAVI
M_16	Yes	83	Female	66	163	24.8	1.73	30	1	25	45	0.7	22	11	Mild	Heavy	25.7	27	36.2	27.6	33.1	No	7	6.9	Moderate	Mild	6.1	No	Moderate	TAVI	26	Edwards Sapien XT	Right Transfemoral	Yes	No				No			No		1	10	18	0	inCBR	TAVI
M_17	Yes	89	Female	65	163	24.5	1.72	25	1	39	69	0.65	22	12	Mild	Mild	20.3	26.3	30.6	24.9	31.7	No	6	6.2	Mild	Mild	5	Mild	Severe	TAVI	26	Edwards Sapien XT	Left Transfemoral	Yes	No				No			No		2	4	6	0	inCBR	TAVI
M_18	Yes	89	Female	52	158	20.8	1.51	68	1	50	80	0.45	21	10	Moderate	Mild	20.4	29.7	34.7	23.2	29.1	Yes	6.5	6.1	Mild	Mild	4.5	Mild	Severe	TAVI	26	Medtronic CoreValve	Right Transfemoral	Yes	No				Yes			No		2	5	11	2	inCBR	TAVI
M_19	Yes	82	Female	70	155	29.1	1.74	62	2	46	80	0.54	22	14	Mild	Moderate	19.6	28.2	34.4	27	31.5	No	6.2	5.8	Moderate	Mild	5.8	Mild	Moderate	TAVI	23	Edwards Sapien XT	Right Transfemoral	Yes	No				No			No		1	11	23	1	inCBR	TAVI
M_20	Yes	86	Male	68	156	27.9	1.72	55	1	65	107	0.5	22	17	No	Massive	20.1	29	34.9	26.3	30.4	Yes	6.2	6.6	Mild	Severe	6.5	No	Severe	TAVI	26	Medtronic CoreValve	Right Transfemoral	Yes	No				No			No		2	3	7	1	inCBR	TAVI
M_21	Yes	90	Female	62	158	24.8	1.65	60	1	42	66	0.65	21	11	Heavy	Moderate	22.9	25.7	29.5	22.5	31.9	No	6.6	5.9	Mild	Moderate	4.1	No	Severe	TAVI	26	Medtronic CoreValve	Left Transfemoral	Yes	No				Yes			No		1	3	6	1	inCBR	TAVI
M_22	Yes	81	Female	62	152	26.8	1.77	30	0	29	53	0.9	22	13	Mild	Mild	21.2	25.8	29	22.3	27.3	Yes	7.8	8	Moderate	Moderate	4.9	No	Severe	TAVI	23	Edwards Sapien XT	Left Transfemoral	Yes	No				No			No		1	13	27	1	inCBR	TAVI
M_23	Yes	63	Male	67	168	23.7	1.5	45	1.5	30	52	0.75	22	10	Massive	Moderate	22.6	25.1	34.2	23.3	27.3	Yes	7	6	Mild	Mild	3.8	Moderate	Mild	TAVI	26	Edwards Sapien XT	Right Transfemoral	Yes	No				No			No		2	7	22	0	inCBR	TAVI
M_24	Yes	83	Female	48	148	21.9	1.4	65	1.5	40	66	0.54	19.5	15	No	Mild	18.1	22.8	26.6	21.2	30	No	5.7	5	Moderate	Moderate	4.3	No	Severe	TAVI	23	Edwards Sapien XT	Right Transfemoral	Yes	No				No			No		1	13	25	0	inCBR	TAVI
M_25	Yes	90	Female	79	165	29	1.9	55	2	59	92	0.6	22	17	No	Heavy	19.9	26.9	32.1	26.4	33.9	Yes	6.5	7.7	Mild	Severe	5.3	No	Severe	TAVI	26	Medtronic CoreValve	Right Transfemoral	Yes	No				No			No		1	12	19	2	inCBR	TAVI
M_26	Yes	82	Male	106	175	34.6	2.27	60	1	53	94	0.76	28	18	Mild	Moderate	21.4	28.6	32.3	26	30.8	No	6.6	6.6	Mild	Mild	7	No	Moderate	TAVI	29	Medtronic CoreValve	Right Transfemoral	Yes	No				No			No		2	12	21	1	inCBR	TAVI
M_27	Yes	78	Male	82	180	25.3	2.02	40	3	50	81	1	26	14	Mild	Heavy	23.2	33.6	39.3	27.3	31	No	6.4	7	Moderate	Mild	7.3	Mild	Moderate	TAVI	29	Medtronic CoreValve	Left Transfemoral	Yes	No				No			No						inCBR	TAVI
M_28	Yes	78	Female	79	160	30.86	1.87	60	1	53	88	0.64	24	15	Mild	Heavy	24.8	27.1	32.5	25.2	27.6	No	6.7	7.2	Moderate	Severe	4.1	Moderate	Mild	TAVI	26	Edwards Sapien XT	Left Transfemoral	Yes	No				No			No		1	11	19	0	inCBR	TAVI
M_29	Yes	89	Male	60	159	23.7	1.63	50	2	29	43	0.7	24	13	No	Heavy	31	36.8	38.9	33.6	38	Yes	7	8.4	Moderate	Severe	6.1	No	Severe	TAVI	26	Edwards Sapien XT	Left Transfemoral	Yes	No				No			No			11	20	1	inCBR	TAVI
M_30	Yes	82	Male	105	170	36.3	2.23	30	1.5	68	107	0.65	26	20	Mild	Moderate	25.4	31	34.5	28	37.3	No	8.4	7	Mild	Severe	3.2	Mild	Moderate	TAVI	29	Medtronic CoreValve	Left Transfemoral	Yes	No				No			No		1	12	21	1	inCBR	TAVI
M_31	Yes	75	Female	50	158	20	1.48	40	1	41	82	0.7	20	10	Heavy	Mild	20	28.4	30.6	22.5	26.2	No	2.3	2.6	Heavy	Mild	3.3	Mild	Mild	TAVI	26	Edwards Sapien XT	Transapical	Yes	No				Yes			No		1	12	20	0	inCBR	TAVI
M_32	Yes	82	Male	60	140	30.6	1.53	55	2	78	127	0.44	19	13	No	Heavy	17.5	27.1	28.9	21.3	24.3	Yes	7	5	Mild	Moderate	4	Mild	Moderate	TAVI	23	Edwards Sapien XT	Right Transfemoral	Yes	No				Yes			No		1	14	22	0	inCBR	TAVI
M_33	Yes	89	Female	49	165	18	1.5	70	0	76	124	0.65	21	14	Mild	Heavy	19.9	26.3	25.4	24.4	25.5	Yes	7.8	7.5	Mild	Severe	6	No	Mild	TAVI	23	Edwards Sapien XT	Right Transfemoral	No	No	Annulus rupture			Yes			Yes						inCBR	TAVI
M_34	Yes	73	Male	93	163	35	2.05	60	1	68	111	0.9	23	14	Moderate	Heavy	22.8	26.2	34.2	27.8	33.6	No	4.7	5.8	Moderate	Moderate	2.7	Moderate	Mild	TAVI	29	Medtronic CoreValve	Right Transfemoral	Yes	No				No			No		2	9	16	2	inCBR	TAVI
M_35	Yes	82	Male	71	168	25.2	1.82	43	1	47	81	0.85	25	13	No	Mild	21.5	24.5	34.9	32.6	37.6	No	7.8	7.8	Mild	Severe	5.4	No	Severe	TAVI	26	Edwards Sapien XT	Right Transfemoral	Yes	No				No			No		2	12	24	1	inCBR	TAVI
M_36	Yes	76	Male	78	165	28.7	1.89	35	0	44	69	0.45	22	15	Mild	Heavy	22.8	31.1	32.8	27	33.4	Yes	2.3	3.6	Heavy	Moderate	5.3	Mild	Moderate	TAVI	26	Edwards Sapien XT	Transapical	Yes	No				No			No		1	9	18	0	inCBR	TAVI
M_37	Yes	85	Male	70	177	22.34	1.85	30	0	82	46	0.65	22	17	Mild	Heavy	23.2	30.4	38.3	25.3	29.7	No	6.9	7.1	Mild	Moderate	4.8	No	Moderate	TAVI	26	Medtronic CoreValve	Right Transfemoral	Yes	No				No			No		2	11	24	0	inCBR	TAVI
M_38	Yes	81	Female	70	163	26.3	1.78	50	1	49	84	0.6	23	16	Moderate	Moderate	21.8	28.4	34.7	27	31.3	No	6.7	3.2	Moderate	Mild	4.8	Mild	Moderate	TAVI	29	Medtronic CoreValve	Right Transfemoral	Yes	No				No			No		1	10	18	0	inCBR	TAVI
M_39	Yes	68	Male	86	170	29.8	2.02	65	1	51	80	0.88	23	14	Massive	Heavy	25.2	25.8	33.1	26.7	25.7	Yes	2.3	1.8	Massive	Mild	3.5	Mild	Moderate	TAVI	26	Edwards Sapien XT	Transapical	Yes	No				Yes			No					1	inCBR	TAVI
M_40	Yes	78	Female	48	152	20.8	1.42	55	0	37	66	0.7	21	12	No	Mild	19.8	23.5	29	18.9	24.5	No	4.4	4.5	Mild	Mild	1.6	Moderate	Moderate	TAVI	23	Edwards Sapien XT	Transapical	Yes	No				Yes			No		1	11	18	1	inCBR	TAVI
M_41	Yes	84	Female	76	166	27.6	1.87	26	0	28	48	0.9	26	11	Moderate	Heavy	25.1	30.9	36.5	26.7	32.3	Yes	6	5.2	Moderate	Moderate	6.5	Mild	Moderate	TAVI	29	Medtronic CoreValve	Left Subclavian	Yes	No				No			No		1	13	27	0	inCBR	TAVI
M_42	Yes	58	Male	105	161	40.5	2.17	58	1	72	116	0.7	23	14	No	Heavy	21.5	29.3	34.6	26.3	31.9	Yes	6.7	6.6	Mild	Moderate	6	Mild	Moderate	TAVI	26	Edwards Sapien XT	Right Transfemoral	Yes	No				No			No		2	19	33	0	inCBR	TAVI
M_43	Yes	23	Male	55	185	16.1	1.68	35	4	49	81	1	25	9	Massive	Heavy	24.8	29.4	38.1	35.7	28.7	No	7.4	7.5	No	Mild	5.4	No	Moderate	TAVI	26	Edwards Sapien XT	Transapical	Yes	No				Yes			No		1	10	18	1	inCBR	TAVI
M_44	Yes	76	Male	74	166	26.9	1.85	51	0	59	96	0.5	21	15	Mild	Mild	20.1	27.3	31.1	25.3	31.7	No	6.5	6.5	Moderate	Moderate	4.9	Mild	Moderate	TAVI	26	Edwards Sapien XT	Right Transfemoral	Yes	No				No			No		1	10	19	0	inCBR	TAVI
M_45	Yes	85	Female	41	145	19.5	1.29	73	1	83	138	0.65	21	17	No	Mild	20.1	22.4	28.4	22.8	27.5	No	6.1	6	Mild	Severe	4.4	No	Severe	TAVI	26	Medtronic CoreValve	Left Transfemoral	Yes	No				No			No		2	8	17	1	inCBR	TAVI
M_46	Yes	81	Female	88	163	33.1	2	45	0	57	97	0.9	23	14	No	Mild	23.2	29	30.2	26.3	29.6	No	6.6	6.7	Moderate	Moderate	6.4	No	Mild	TAVI	26	Edwards Sapien XT	Right Transfemoral	Yes	No				No			No		1	11	17	1	inCBR	TAVI
M_47	Yes	82	Female	55	147	25.5	1.5	65	0	30	51	0.5	21	10	No	Mild	18.3	26.4	29.8	22.6	24.7	No	6.5	5.8	No	Moderate	4.5	No	Severe	TAVI	26	Medtronic CoreValve	Left Transfemoral	No	No	Valve embolization in ascending aorta, Implantation of a second valve			No			No		1	7	18	0	inCBR	TAVI
M_48	Yes	86	Male	68	168	24.1	1.78	60	1	25	39	1	23	11	Mild	Mild	24.1	25.2	37.3	27.9	33.8	No	6.4	6.7	Heavy	Mild	6	Mild	Severe	TAVI	29	Medtronic CoreValve	Right Transfemoral	Yes	No				Yes			No		2	3	8	1	inCBR	TAVI
M_49	Yes	81	Male	84	164	31.2	1.96	30	0	35	56	0.7	25	12	Mild	Mild	23.7	31.4	36.2	24.1	29.7	No	7.2	6.9	Mild	Moderate	6.6	No	Severe	TAVI	29	Medtronic CoreValve	Right Transfemoral	Yes	No				No			No		1	12	21	0	inCBR	TAVI
M_50	Yes	86	Male	62	166	22.5	1.69	60	1	34	54	0.65	24	11	No	Moderate	26.5	38	44	30.7	34.3	Yes	3.5	4.8	Heavy	Moderate	5.8	Mild	Severe	TAVI	29	Medtronic CoreValve	Left Subclavian	Yes	No				No			No		2	7	23	1	inCBR	TAVI
M_51	Yes	79	Male	69	171	23.6	1.81	31	2	44	82	0.8	24	17	Moderate	Mild	22.3	30.3	42	32.9	32.3	Yes	7.5	8	Moderate	Mild	2.4	No	Severe	TAVI	26	Edwards Sapien XT	Right Transfemoral	Yes	No				No			No		1	13	24	2	inCBR	TAVI
M_52	Yes	80	Female	60	165	22	1.66	60	1	34	50	0.8	21	14	Heavy	Heavy	21.2	23.6	28.9	20.8	23.8	Yes	3.9	3.9	Moderate	Mild	3	Moderate	Moderate	TAVI	26	Edwards Sapien XT	Transaortic	Yes	No				Yes			No		1	10	15	1	inCBR	TAVI
M_53	Yes	88	Female	69	165	25.3	1.78	60	0	39	57	0.65	23	13	Moderate	Mild	26.2	26.9	34.8	26.1	30.9	No	6.7	7.6	Mild	Moderate	5.2	Mild	Moderate	TAVI	26	Edwards Sapien XT	Left Transfemoral	Yes	No				No			No		2	5	9	1	inCBR	TAVI
M_54	Yes	83	Male	63	162	24	1.68	45	2.5	47	66	0.6	23.5	13	Mild	Moderate	22.4	33.7	30.5	25.5	32.8	Yes	6.6	7	Mild	Severe	5.6	No	Mild	TAVI	29	Medtronic CoreValve	Left Transfemoral	Yes	No				No			No		2	5	9	2	inCBR	TAVI
M_55	Yes	84	Male	65	160	25.4	1.7	65	1	70	115	0.8	24	12	Heavy	Heavy	26.6	27.7	32.4	24.5	29.7	No	6.9	5.6	Mild	Mild	5.7	No	Moderate	TAVI	29	Medtronic CoreValve	Left Transfemoral	Yes	No				No			No		2	9	19	2	inCBR	TAVI
M_56	Yes	80	Male	67	170	23.2	1.78	65	1	59	92	0.85	24	11	No	Heavy	27.2	30.3	39.1	28.2	33.9	Yes	6	5.8	Moderate	Moderate	5.7	No	Moderate	TAVI	29	Medtronic CoreValve	Right Transfemoral	Yes	No				No			No		1	10	20	2	inCBR	TAVI
M_57	Yes	82	Female	70	156	28.8	1.74	40	1	52	84	0.45	20	11	Mild	Mild	22	28.2	31.1	25.5	27.1	No	5	2	Heavy	Mild	5.1	Mild	Moderate	TAVI	23	Edwards Sapien XT	Transaortic	Yes	No				No			No		1	12	20	1	inCBR	TAVI
M_58	Yes	81	Male	69	169	24.2	1.8	55	1.5	21	34	0.8	22	13	No	Moderate	25.7	29	35.4	28.2	33.9	No	5.1	5.1	Heavy	Severe	6.5	Mild	Mild	TAVI	26	Edwards Sapien XT	Transapical	Yes	No				No			No						inCBR	TAVI
M_59	Yes	89	Male	60	166	21.8	1.66	60	2	40	81	0.76	26	12	Mild	Mild	25.6	30	32	26.2	26.8	No	7.8	7.4	Moderate	Moderate	3.3	Mild	Severe	TAVI	26	Edwards Sapien XT	Right Transfemoral	No	No	Annulus rupture			Yes			No						inCBR	TAVI
M_60	Yes	81	Male	61	167	21.9	1.68	25	1	43	79	0.5	21	10	No	Moderate	20.4	31.2	33.6	24.2	24.4	No	7.9	8.9	Mild	Moderate	6.8	No	Mild	TAVI	29	Medtronic CoreValve	Left Transfemoral	Yes	No				No			No		1	10	18	1	inCBR	TAVI
M_61	Yes	82	Male	56	159	22.2	1.57	23	1	38	66	0.45	23	9	Heavy	Moderate	29	31.2	37.4	29.3	29.1	No	2.6	3.6	Massive	Moderate	4.7	Mild	Severe	TAVI	26	Edwards Sapien XT	Transaortic	Yes	No				Yes			No		1	10	19	0	inCBR	TAVI
M_62	Yes	85	Male	75	169	26.3	1.88	60	1.5	64	92	0.5	23	13	Mild	Heavy	24.2	31	36.4	29.6	37.1	No	8.2	8.2	Mild	Severe	5.7	No	Mild	TAVI	26	Edwards Sapien XT	Right Transfemoral	Yes	No				No			No		1	8	16	2	inCBR	TAVI
M_63	Yes	77	Male	67	180	20.7	1.83	26	1	30	56	0.98	27	11	Mild	Moderate	26.2	35	37.5	29.1	32	Yes	7.6	4.7	Moderate	Moderate	6	No	Mild	TAVI	26	Edwards Sapien XT	Left Transfemoral	Yes	No				No			No		1	12	22	2	inCBR	TAVI
M_64	Yes	63	Male	84	168	29.8	1.98	55	0	55	91	0.6	27	13	Moderate	Moderate	19.1	29	29.6	23.1	22.7	No	5.3	5.3	Moderate	No	5.1	No	Mild	TAVI	26	Edwards Sapien XT	Left Transfemoral	Yes	No				No			No		1	22	37	1	inCBR	TAVI
M_65	Yes	64	Male	74	180	22.8	1.92	35	1.5	58	96	0.72	23	12	Moderate	Heavy	24.4	30.7	38.8	31.4	29.8	Yes	8.4	7.9	Mild	Moderate	5.6	No	Moderate	TAVI	26	Edwards Sapien XT	Left Transfemoral	Yes	No				No			No		1	12	22	1	inCBR	TAVI
M_66	Yes	78	Male	75	170	26	1.88	40	0.5	44	69	0.75	23.5	6	Heavy	Moderate	26.2	37.6	36.6	26.2	27.7	No	3.6	3	Heavy	Mild	6.6	No	Mild	TAVI	29	Medtronic CoreValve	Left Subclavian	Yes	No				No			No		1	11	20	1	inCBR	TAVI
M_67	Yes	86	Female	46	150	20.4	1.38	33	0	30	54	0.55	19	9	Heavy	Mild	21.6	23.9	28.1	25	25.1	No	5.6	6.3	Mild	Moderate	5	Mild	Moderate	TAVI	23	Edwards Sapien XT	Right Transfemoral	Yes	No				No			No		1	6	9	0	inCBR	TAVI
M_68	Yes	80	Female	70	149	31.5	1.7	55	0	42	70	0.6	21	12	No	Mild	21.6	24.7	29.9	22.9	34.7	No	6	6.5	Mild	Mild	4.9	No	Moderate	TAVI	26	Medtronic CoreValve	Left Transfemoral	Yes	No				No			No		1	9	16	0	inCBR	TAVI
M_69	Yes	78	Male	138	182	41.7	2.64	37	0	44	74	0.85	25	10	Mild	Moderate	25.9	33.6	38.2	34.1	37.5	No	9	7.9	Mild	Moderate	6.6	No	Moderate	TAVI	29	Medtronic CoreValve	Right Transfemoral	Yes	No				No			No		1	27	44	1	inCBR	TAVI
M_70	No	75	Female	68	148	31.0446	1.67199	60	0.5	41.562	63.0646	0.6305	18.7507	14	No	Heavy	20.7516	22.3383	32.8	26.3923	27.2	No	6.87049	6.05003	Heavy	Severe	6.6518	Mild	Moderate	TAVI	23	Edwards Sapien XT	Right Transfemoral	Yes	No				Yes			No		1	13	22	1	inCBR	TAVI
M_71	No	80	Male	56	177	17.8748	1.65932	52	0	39.0514	63.0494	0.712	23.644	19	Moderate	Moderate	23.9769	33.8674	35.6	25.6077	29.5	No	2.36444	2.99674	Moderate	Moderate	2.83691	Heavy	Severe	TAVI	26	Edwards Sapien XT	Transapical	Yes	No				Yes			No		2	4	8	2	inCBR	TAVI
M_72	No	81	Female	49	138	25.7299	1.37052	48	0	84.6781	159.26	0.3672	19.6887	15	No	Moderate	20.0726	26.7582	27.9	23.9014	34.4	No	3.58659	3.01367	Moderate	Mild	4.10321	No	Mild	TAVI	23	Edwards Sapien XT	Transaortic	Yes	No				Yes			No		1	14	24	0	inCBR	TAVI
M_73	No	81	Male	55	172	18.5911	1.62104	56	0	57.48	87.4309	0.686	25	15	Heavy	Massive	18.3	25.4374	35.8	26.9201	31.5	Yes	6.16444	6.30324	Moderate	Severe	4.45655	No	Massive	TAVI	26	Edwards Sapien XT	Left Transfemoral	Yes	No				No			No			8	16	0	inCBR	TAVI
M_74	No	74	Female	89	139	46.0639	1.85375	70	0.5	76.9075	115.154	0.819	24	22	Mild	Mild	17.3	22.9347	37.1199	26.5895	24.0443	No	5.78746	6.46322	Heavy	Severe	5.92035	Mild	No	TAVI	26	Medtronic CoreValve	Left Subclavian	Yes	No				No			No		2	16	35	1	inCBR	TAVI
M_75	No	81	Male	97	174	32.0386	2.16526	44	0	52.1697	85.4639	0.7931	24.1132	13	Heavy	Moderate	21.7	34.975	40.3821	22.7928	28.2752	Yes	4.79519	4.83152	Heavy	Moderate	7.16383	No	No	TAVI	29	Medtronic CoreValve	Left Subclavian	Yes	No				No			No		2	3	6	1	inCBR	TAVI
M_76	No	80	Female	95	147	43.9632	1.96956	38	1.5	60.4683	112.961	0.4365	22.4864	15	Heavy	Massive	22.5	32.6285	42.73	25.4429	34.0778	Yes	7.60165	7.77212	Heavy	Mild	5.06546	Mild	Severe	TAVI	29	Medtronic CoreValve	Left Transfemoral	Yes	No				No			No		2	10	22	1	inCBR	TAVI
M_77	No	78	Male	74	185	21.6216	1.95007	57	1	43.3544	67.8303	0.6816	19.0881	10	Moderate	Heavy	22.6881	27.3423	31.2311	30.7835	27.2691	No	5.37647	6.07426	Massive	Severe	7.12057	No	No	TAVI	26	Medtronic CoreValve	Left Subclavian	Yes	No				Yes			No		2	7	13	1	inCBR	TAVI
M_78	No	72	Male	74	176	23.8895	1.90205	30	0	49.1432	80.7114	0.714	23.717	6	Mild	Mild	22.2	29.7434	32.6521	23.6183	26.8782	No	6.42051	5.13937	Moderate	Moderate	7.48738	No	Moderate	TAVI	29	Medtronic CoreValve	Right Transfemoral	Yes	No				No			No		1	12	22	1	inCBR	TAVI
M_79	No	63	Male	56	156	23.0112	1.55778	59	2	49.7278	72.9277	0.6955	25.0628	16	No	Heavy	24.46	27.3447	31.731	30.8012	42.3619	Yes	7.15794	7.48485	Mild	Massive	4.85756	No	Severe	TAVI	29	Medtronic CoreValve	Left Transfemoral	Yes	No				No			No		1	22	39	1	inCBR	TAVI
M_80	No	73	Male	69	155	28.7201	1.72361	61	2	56.9212	112.305	0.832	24.7583	17	Mild	Mild	24.0585	28.6811	29.3037	27.4487	41.4212	No	6.58284	8.7733	Moderate	No	5.54777	Moderate	Moderate	TAVI	29	Medtronic CoreValve	Left Transfemoral	Yes	No				Yes			No		2	10	19	2	inCBR	TAVI
M_81	No	83	Male	63	193	16.9132	1.8378	64	0	38.9486	68.3452	0.832	25.266	17	No	Heavy	24.7573	28.8605	29.2496	25.6413	26.0223	No	7.59277	7.32073	Moderate	Moderate	3.43601	No	Moderate	TAVI	29	Medtronic CoreValve	Left Transfemoral	Yes	No				No			No		2	6	14	1	inCBR	TAVI
M_82	No	80	Male	62	178	19.5682	1.75087	30	0.5	60.4299	76.9978	0.7371	27	12	Moderate	Moderate	26.982	27.5834	32.5561	31.9929	40.4233	No	8.77357	7.51649	Moderate	Massive	5.75589	Mild	Moderate	TAVI	29	Medtronic CoreValve	Right Transfemoral	Yes	No				Yes			No		1	8	18	1	inCBR	TAVI
M_83	No	75	Male	71	176	22.921	1.86309	36	2	40	67.1897	0.663	22.8727	12	Massive	Moderate	28.2	32.1197	39	30.611	34	No	5.19846	6.37475	Moderate	Severe	6.36037	Mild	Severe	TAVI	26	Edwards Sapien XT	Left Transfemoral	Yes	No				No			No		1	14	25	0	inCBR	TAVI
M_84	No	88	Male	57	172	19.2672	1.65025	61	0	81.1423	124.273	0.54	22.5427	15	Moderate	Moderate	20.4	23.8111	33	25.143	30.3	No	6.78182	6.01337	No	Mild	5.93792	No	Moderate	TAVI	26	Edwards Sapien XT	Right Transfemoral	Yes	No				No			No		1	9	18	1	inCBR	TAVI
M_85	No	89	Female	71	177	22.6627	1.86838	30	2	23.6397	41.2902	0.777	23.6005	11	No	Massive	25.7	29.3489	36.2	28.7365	33.1	No	6.71909	6.34222	Heavy	Moderate	6.55811	No	Severe	TAVI	26	Edwards Sapien XT	Right Transfemoral	Yes	No				No			No		1	10	18	0	inCBR	TAVI
M_86	No	90	Female	58	171	19.8352	1.65982	30	2	38.5549	70.3808	0.715	22.2263	12	No	Moderate	20.3	24.6788	30.6	23.6151	31.7	No	6.27067	5.98845	No	No	4.74926	No	Moderate	TAVI	26	Edwards Sapien XT	Left Transfemoral	Yes	No				No			No		2	4	6	0	inCBR	TAVI
M_87	No	85	Female	55	148	25.1096	1.5037	70	0.5	53.5099	73.0428	0.4185	20.1109	10	Moderate	No	22.5814	29.122	42.0369	21.0437	36.5714	Yes	6.0841	6.44046	Mild	Moderate	4.6482	No	Massive	TAVI	26	Medtronic CoreValve	Right Transfemoral	Yes	No				Yes			No		2	5	11	2	inCBR	TAVI
M_88	No	82	Female	72	162	27.4348	1.8	61	2.5	48.4534	76.113	0.5184	22	14	Moderate	Heavy	21.0339	30.9569	34.4	24.526	31.5	No	6.52983	6.28995	Moderate	No	5.34029	No	Mild	TAVI	23	Edwards Sapien XT	Right Transfemoral	Yes	No				No			No		1	11	23	1	inCBR	TAVI
M_89	No	90	Male	64	148	29.2184	1.62207	59	1	70.7019	112.271	0.515	19.0596	17	No	Massive	20.044	31.1399	27.8463	24.5176	30.9974	Yes	6.74894	6.12152	Mild	Moderate	6.62514	No	Moderate	TAVI	26	Medtronic CoreValve	Right Transfemoral	Yes	No				No			No		2	3	7	1	inCBR	TAVI
M_90	No	90	Female	60	165	22.0386	1.65831	64	1.5	45.491	67.4085	0.6175	20.4363	11	Heavy	Moderate	21.8322	23.8502	29.4614	22.0497	38.274	No	6.28313	6.036	No	Severe	4.03692	No	Massive	TAVI	26	Medtronic CoreValve	Left Transfemoral	Yes	No				Yes			No		1	3	6	1	inCBR	TAVI
M_91	No	82	Female	55	156	22.6003	1.5438	32	0	30.6435	54.0135	0.936	22	13	Moderate	No	21.134	28.2502	29	21.4519	27.3	Yes	7.96933	7.76659	Heavy	Moderate	5.10054	No	Severe	TAVI	23	Edwards Sapien XT	Left Transfemoral	Yes	No				No			No		1	13	27	1	inCBR	TAVI
M_92	No	66	Male	62	161	23.9188	1.66517	46	2	29.5503	52.9398	0.825	23.0887	10	Massive	Mild	24.5992	24.4595	34.2	25.2628	27.3	Yes	6.77113	6.19429	Mild	Mild	3.94221	Heavy	Mild	TAVI	26	Edwards Sapien XT	Right Transfemoral	Yes	No				No			No		2	7	22	0	inCBR	TAVI
M_93	No	80	Female	47	161	18.132	1.44981	60	0.5	42.6416	67.7735	0.4752	20.1313	15	No	Mild	18.1	21.1364	26.6	19.6545	30	No	5.17816	5.22545	Moderate	Severe	4.22804	No	Severe	TAVI	23	Edwards Sapien XT	Right Transfemoral	Yes	No				No			No		1	13	25	0	inCBR	TAVI
M_94	No	90	Female	72	179	22.4712	1.89209	51	1	60.4609	94.1529	0.576	20.0774	17	Mild	Moderate	19.9	26.5209	27.3676	28.9212	39.2336	Yes	6.92092	8.41425	No	Severe	4.87631	No	Moderate	TAVI	26	Medtronic CoreValve	Right Transfemoral	Yes	No				No			No		1	12	19	2	inCBR	TAVI
M_95	No	80	Male	103	161	39.7361	2.14625	59	0	54.0183	96.1709	0.6764	28	18	Mild	Heavy	21.4	27.5635	40.4334	24.5077	32.3486	No	6.43504	7.1969	Moderate	Mild	7.21577	Mild	Severe	TAVI	29	Medtronic CoreValve	Right Transfemoral	Yes	No				No			No		2	12	21	1	inCBR	TAVI
M_96	No	75	Male	83	174	27.4145	2.00291	38	3.5	46.5558	84.4302	0.94	24.2729	14	Mild	Heavy	24.274	33.1906	40.3548	28.9489	41.1724	No	5.887	6.71885	Moderate	No	6.8246	Mild	Moderate	TAVI	29	Medtronic CoreValve	Left Transfemoral	Yes	No				No			No						inCBR	TAVI
M_97	No	78	Female	86	158	34.4496	1.94279	60	2	50.7933	90.879	0.6592	22.1199	15	Mild	Heavy	23.9733	26.679	32.5	24.503	27.6	No	6.22304	6.525	Mild	Moderate	3.91189	Heavy	Mild	TAVI	26	Edwards Sapien XT	Left Transfemoral	Yes	No				No			No		1	11	19	0	inCBR	TAVI
M_98	No	81	Male	64	170	22.1453	1.73845	51	2.5	26.4422	44.4497	0.784	22.6123	13	No	Moderate	31	38.4505	38.9	31.558	38	Yes	6.63951	7.9432	Mild	Moderate	5.65387	Mild	Moderate	TAVI	26	Edwards Sapien XT	Left Transfemoral	Yes	No				No			No			11	20	1	inCBR	TAVI
M_99	No	80	Male	113	187	32.3143	2.42275	30	0.5	62.2203	113.767	0.702	25.7707	20	Moderate	Moderate	24.041	32.3941	29.9001	29.2607	35.1149	No	8.62779	6.48642	Moderate	Severe	3.35688	Moderate	Moderate	TAVI	29	Medtronic CoreValve	Left Transfemoral	Yes	No				No			No		1	12	21	1	inCBR	TAVI
M_100	No	72	Female	46	154	19.3962	1.40278	37	2	40	85.3933	0.763	20	10	Moderate	No	20	26.3331	30.6	23.1175	26.2	No	2.09293	2.70852	Massive	Moderate	3.1735	Mild	Mild	TAVI	26	Edwards Sapien XT	Transapical	Yes	No				Yes			No		1	12	20	0	inCBR	TAVI
M_101	No	81	Male	57	145	27.1106	1.5152	55	3	84.6085	128.639	0.4664	20.1112	13	Mild	Massive	17.5	25.5223	28.9	19.179	24.3	Yes	7.64428	5.37281	No	Moderate	3.77518	No	Severe	TAVI	23	Edwards Sapien XT	Right Transfemoral	Yes	No				Yes			No		1	14	22	0	inCBR	TAVI
M_102	No	90	Female	45	156	18.4911	1.39642	64	0	71.4115	117.941	0.5915	18.9477	14	Moderate	Moderate	19.6345	27.3206	25.4	25.3424	25.5	Yes	8.45776	6.75627	Moderate	Severe	5.59974	No	No	TAVI	23	Edwards Sapien XT	Right Transfemoral	No	No	Annulus rupture			Yes			Yes						inCBR	TAVI
M_103	No	68	Male	101	159	39.951	2.11207	64	1.5	71.6877	100.887	0.819	22.8117	14	Mild	Heavy	22.8	28.7918	31.0679	30.3224	36.6692	No	4.33193	6.22056	Moderate	Moderate	2.49382	Mild	No	TAVI	29	Medtronic CoreValve	Right Transfemoral	Yes	No				No			No		2	9	16	2	inCBR	TAVI
M_104	No	80	Male	75	157	30.4272	1.80854	47	0.5	50.9789	86.4089	0.7565	25	13	No	Mild	21.5	23.1529	34.9	29.5623	37.6	No	7.15055	7.36726	No	Moderate	5.80113	No	Severe	TAVI	26	Edwards Sapien XT	Right Transfemoral	Yes	No				No			No		2	12	24	1	inCBR	TAVI
M_105	No	76	Male	80	148	36.523	1.81353	34	0	43.1161	64.9226	0.4815	23.0197	15	No	Heavy	24.1287	33.34	32.8	28.5388	33.4	Yes	2.45015	3.47496	Massive	Severe	5.59733	No	Mild	TAVI	26	Edwards Sapien XT	Transapical	Yes	No				No			No		1	9	18	0	inCBR	TAVI
M_106	No	81	Male	64	194	17.005	1.85712	30	0	89.6345	48.7417	0.6565	22	17	No	Moderate	23.2	28.2365	38.3	24.6052	29.7	No	7.14434	7.40306	No	Moderate	4.44225	Mild	Severe	TAVI	26	Medtronic CoreValve	Right Transfemoral	Yes	No				No			No		2	11	24	0	inCBR	TAVI
M_107	No	80	Female	72	148	32.8707	1.72047	52	1.5	47.8985	86.0765	0.57	24.8509	16	Moderate	Mild	21.8	27.2995	39.822	28.9424	36.3438	No	7.09264	2.92415	Heavy	Mild	4.44714	Mild	Moderate	TAVI	29	Medtronic CoreValve	Right Transfemoral	Yes	No				No			No		1	10	18	0	inCBR	TAVI
M_108	No	70	Male	88	173	29.4029	2.05643	64	0	49.405	83.0404	0.8976	22.4748	14	Massive	Massive	25.2	28.0244	33.1	28.0868	25.7	Yes	2.45572	1.67743	Massive	No	3.62761	Mild	Mild	TAVI	26	Edwards Sapien XT	Transapical	Yes	No				Yes			No					1	inCBR	TAVI
M_109	No	76	Female	46	156	18.902	1.41185	53	1	34.1462	60.6937	0.637	19.2776	12	No	Moderate	20.0967	21.2002	29	19.4775	24.5	No	4.16184	4.70073	No	No	1.48045	Heavy	Mild	TAVI	23	Edwards Sapien XT	Transapical	Yes	No				Yes			No		1	11	18	1	inCBR	TAVI
M_110	No	80	Female	81	149	36.4848	1.83098	28	0.5	27.0784	49.6785	0.801	24.0585	11	Mild	Moderate	25.9287	28.3191	41.7793	27.783	33.2048	Yes	5.72658	5.6255	Moderate	Moderate	6.25566	No	Severe	TAVI	29	Medtronic CoreValve	Left Subclavian	Yes	No				No			No		1	13	27	0	inCBR	TAVI
M_111	No	53	Male	106	149	47.7456	2.09457	53	0	66.3342	118.118	0.651	22.4741	14	No	Massive	21.5	27.1487	34.6	25.094	31.9	Yes	6.40234	6.69183	No	Severe	6.0748	Mild	Moderate	TAVI	26	Edwards Sapien XT	Right Transfemoral	Yes	No				No			No		2	19	33	0	inCBR	TAVI
M_112	No	25	Male	52	166	18.8707	1.54848	34	3	52.3074	87.1457	0.89	25	9	Massive	Moderate	24.5366	28.8947	38.1	34.6105	28.7	No	8.08095	7.6148	No	No	5.0889	No	Severe	TAVI	26	Edwards Sapien XT	Transapical	Yes	No				Yes			No		1	10	18	1	inCBR	TAVI
M_113	No	76	Male	68	151	29.8233	1.68885	50	1	61.4741	92.7033	0.44	21	15	Mild	Moderate	20.1	26.9737	31.1	23.0263	31.7	No	5.90517	6.30187	Heavy	Moderate	5.2914	Moderate	Severe	TAVI	26	Edwards Sapien XT	Right Transfemoral	Yes	No				No			No		1	10	19	0	inCBR	TAVI
M_114	No	90	Female	44	142	21.8211	1.3174	71	0	78.7957	149.596	0.598	19.6304	17	No	No	22.4476	20.6238	28.4831	23.0904	34.4199	No	5.64286	6.17366	Moderate	Severe	4.54826	No	Severe	TAVI	26	Medtronic CoreValve	Left Transfemoral	Yes	No				No			No		2	8	17	1	inCBR	TAVI
M_115	No	81	Female	83	154	34.9975	1.88429	41	1	58.1811	90.5371	0.855	23	14	No	Moderate	23.2	31.5477	30.2	27.8964	29.6	No	6.00269	6.97175	Moderate	Moderate	6.51091	No	Moderate	TAVI	26	Edwards Sapien XT	Right Transfemoral	Yes	No				No			No		1	11	17	1	inCBR	TAVI
M_116	No	85	Female	58	148	26.4792	1.54416	62	0	30.5748	52.079	0.44	21.7707	10	Mild	Mild	18.3	24.1574	38.5279	24.5813	23.1379	No	6.80769	5.37687	No	Moderate	4.34646	No	Severe	TAVI	26	Medtronic CoreValve	Left Transfemoral	No	No	Valve embolization in ascending aorta, Implantation of a second valve			No			No		1	7	18	0	inCBR	TAVI
M_117	No	82	Male	66	159	26.1066	1.70734	56	1.5	26.2118	39.4018	0.98	23.5053	11	Mild	Mild	25.3604	24.4765	29.0584	29.3926	40.6762	No	5.9963	6.46958	Moderate	Moderate	5.93959	Mild	Moderate	TAVI	29	Medtronic CoreValve	Right Transfemoral	Yes	No				Yes			No		2	3	8	1	inCBR	TAVI
M_118	No	81	Male	80	162	30.4832	1.89737	30	0	36.8688	57.1622	0.679	23.04	12	No	Moderate	23.8636	30.1586	41.7478	23.8481	26.7294	No	7.91321	7.0123	No	Mild	6.77011	No	Moderate	TAVI	29	Medtronic CoreValve	Right Transfemoral	Yes	No				No			No		1	12	21	0	inCBR	TAVI
M_119	No	89	Male	62	172	20.9573	1.72111	65	0	31.648	52.2439	0.5785	22.2581	11	No	Mild	24.3046	35.0362	40.0414	32.0935	41.9297	Yes	3.75048	4.41642	Heavy	Severe	5.9408	Moderate	Massive	TAVI	29	Medtronic CoreValve	Left Subclavian	Yes	No				No			No		2	7	23	1	inCBR	TAVI
M_120	No	73	Male	73	157	29.6158	1.78427	31	1	47.4586	75.6639	0.856	23.1375	17	Mild	Mild	22.3	29.3569	42	35.4248	32.3	Yes	7.634	8.6864	Heavy	Mild	2.52551	Mild	Severe	TAVI	26	Edwards Sapien XT	Right Transfemoral	Yes	No				No			No		1	13	24	2	inCBR	TAVI
M_121	No	80	Female	65	168	23.03	1.74165	60	0.5	36.0343	45.9241	0.864	21	14	Moderate	Heavy	21.2	25.874	28.9	21.3048	23.8	Yes	4.04457	3.74089	Mild	Moderate	3.09185	Moderate	Severe	TAVI	26	Edwards Sapien XT	Transaortic	Yes	No				Yes			No		1	10	15	1	inCBR	TAVI
M_122	No	90	Female	62	153	26.4855	1.62327	63	0	38.2365	52.9225	0.6565	22.9509	13	Heavy	Moderate	26.2	24.6453	34.8	24.7385	30.9	No	6.50621	7.45241	Moderate	Mild	4.86978	No	Severe	TAVI	26	Edwards Sapien XT	Left Transfemoral	Yes	No				No			No		2	5	9	1	inCBR	TAVI
M_123	No	88	Male	59	170	20.4152	1.66916	45	2.5	49.9933	60.5795	0.546	22.4054	13	Moderate	Heavy	22.4	32.3092	34.2729	24.9306	27.9749	Yes	7.17931	6.60701	Moderate	Severe	5.81762	No	No	TAVI	29	Medtronic CoreValve	Left Transfemoral	Yes	No				No			No		2	5	9	2	inCBR	TAVI
M_124	No	80	Male	65	150	28.8889	1.6457	60	1.5	72.5215	110.331	0.856	23.0447	12	Massive	Moderate	25.2658	29.1811	30.6391	26.6126	41.3823	No	6.50881	5.87495	Moderate	Mild	5.87713	Mild	Moderate	TAVI	29	Medtronic CoreValve	Left Transfemoral	Yes	No				No			No		2	9	19	2	inCBR	TAVI
M_125	No	80	Male	64	156	26.2985	1.66533	69	2	64.6953	100.33	0.833	23.0081	11	No	Heavy	27.2	31.6938	42.912	26.5549	40.4653	Yes	6.36536	5.27395	Heavy	Mild	5.35755	Mild	Mild	TAVI	29	Medtronic CoreValve	Right Transfemoral	Yes	No				No			No		1	10	20	2	inCBR	TAVI
M_126	No	80	Female	63	165	23.1405	1.69926	36	0	57.1529	80.9986	0.495	19.5285	11	Moderate	Moderate	19.4475	29.4315	31.1	25.1458	27.1	No	4.61732	2.02089	Moderate	Moderate	5.45282	No	Mild	TAVI	23	Edwards Sapien XT	Transaortic	Yes	No				No			No		1	12	20	1	inCBR	TAVI
M_127	No	80	Male	62	177	19.79	1.74595	60	2.5	21.2732	37.1308	0.776	23.303	13	No	Moderate	25.7	30.7867	35.4	30.3846	33.9	No	5.04781	4.72559	Heavy	Severe	6.32488	Mild	Moderate	TAVI	26	Edwards Sapien XT	Transapical	Yes	No				No			No						inCBR	TAVI
M_128	No	84	Male	59	169	20.6575	1.66425	61	2	41.8214	78.0981	0.684	26	12	No	No	25.6	30.9225	32	24.1596	26.8	No	8.08642	6.68895	Moderate	Severe	3.43205	Mild	Massive	TAVI	26	Edwards Sapien XT	Right Transfemoral	No	No	Annulus rupture			Yes			No						inCBR	TAVI
M_129	No	83	Male	60	178	18.937	1.7224	30	0	47.2998	82.7066	0.47	21	10	No	Mild	20.4	29.4506	39.0222	26.1865	26.7615	No	8.56629	9.54355	Moderate	Severe	6.72111	No	Moderate	TAVI	29	Medtronic CoreValve	Left Transfemoral	Yes	No				No			No		1	10	18	1	inCBR	TAVI
M_130	No	86	Male	50	152	21.6413	1.45297	24	0	36.5474	60.2214	0.477	22.3354	9	Massive	Heavy	29	32.8221	37.4	27.6814	29.1	No	2.67915	3.7989	Massive	Severe	5.00658	No	Massive	TAVI	26	Edwards Sapien XT	Transaortic	Yes	No				Yes			No		1	10	19	0	inCBR	TAVI
M_131	No	89	Male	69	184	20.3804	1.87794	59	2	60.9187	89.9935	0.455	23.8368	13	No	Heavy	23.4822	30.1095	36.4	32.1809	37.1	No	7.55977	7.89514	Moderate	Severe	5.87864	Mild	Moderate	TAVI	26	Edwards Sapien XT	Right Transfemoral	Yes	No				No			No		1	8	16	2	inCBR	TAVI
M_132	No	71	Male	62	185	18.1154	1.78497	26	2	31.7	58.4572	1	27	11	Mild	Mild	26.2	38.4402	37.5	29.8686	32	Yes	7.34254	4.23158	Moderate	Moderate	6.22114	Mild	Moderate	TAVI	26	Edwards Sapien XT	Left Transfemoral	Yes	No				No			No		1	12	22	2	inCBR	TAVI
M_133	No	65	Male	75	169	26.2596	1.87639	53	0	59.3604	98.708	0.606	27	13	Heavy	Heavy	19.1	26.7071	29.6	22.194	22.7	No	5.59852	5.76056	Moderate	Mild	5.4762	No	Moderate	TAVI	26	Edwards Sapien XT	Left Transfemoral	Yes	No				No			No		1	22	37	1	inCBR	TAVI
M_134	No	66	Male	76	192	20.6163	2.01329	32	2	60.9753	99.3104	0.7488	22.9543	12	Heavy	Moderate	23.7855	31.4864	38.8	32.8801	29.8	Yes	7.75009	8.59517	Moderate	Severe	5.73581	No	Severe	TAVI	26	Edwards Sapien XT	Left Transfemoral	Yes	No				No			No		1	12	22	1	inCBR	TAVI
M_135	No	73	Male	82	181	25.0298	2.03046	38	1.5	47.1575	75.7009	0.7875	22.9837	6	Massive	Moderate	25.0906	38.1246	34.8517	27.72	24.3491	No	3.90306	3.05905	Heavy	No	6.96918	No	Mild	TAVI	29	Medtronic CoreValve	Left Subclavian	Yes	No				No			No		1	11	20	1	inCBR	TAVI
M_136	No	90	Female	48	135	26.3374	1.34164	31	0	28.0351	51.6077	0.484	20.3847	9	Heavy	Mild	21.0733	23.2466	28.1	23.8744	25.1	No	6.0234	6.46784	No	Moderate	4.92979	Moderate	Severe	TAVI	23	Edwards Sapien XT	Right Transfemoral	Yes	No				No			No		1	6	9	0	inCBR	TAVI
M_137	No	80	Female	65	163	24.4646	1.71553	52	1	43.2302	75.3386	0.654	20.6105	12	Mild	No	22.5009	26.2555	29.8778	22.3363	36.7954	No	6.58082	6.27039	No	No	5.25476	Mild	Severe	TAVI	26	Medtronic CoreValve	Left Transfemoral	Yes	No				No			No		1	9	16	0	inCBR	TAVI
M_138	No	78	Male	147	196	38.2653	2.82902	34	0.5	45.0134	67.699	0.8415	25.831	10	Moderate	Moderate	24.5721	36.5406	42.1411	36.9779	39.5615	No	9.67676	7.14965	No	Mild	6.19745	Mild	Severe	TAVI	29	Medtronic CoreValve	Right Transfemoral	Yes	No				No			No		1	27	44	1	inCBR	TAVI
